# Supplementary material for: Enhancement of the Antitumor and Antimetastatic Effect of Topotecan and Normalization of Blood Counts in Mice with Lewis Carcinoma by Tdp1 Inhibitors—New Usnic Acid Derivatives
Source: Int J Mol Sci. 2024 Jan 19;25(2):1210. doi: 10.3390/ijms25021210 (PMC10816808; doi:10.3390/ijms25021210)
Supplement: Supplementary file 1 [file ijms-25-01210-s001.zip]

Archive with 2 entries (2 files):
- Mice primary data.xlsx
- Supplement 09.01.24.pdf
