# Supplementary material for: Enhancement of the Antitumor and Antimetastatic Effect of Topotecan and Normalization of Blood Counts in Mice with Lewis Carcinoma by Tdp1 Inhibitors—New Usnic Acid Derivatives
Source: Int J Mol Sci. 2024 Jan 19;25(2):1210. doi: 10.3390/ijms25021210 (PMC10816808; doi:10.3390/ijms25021210)
Supplement: Supplementary file 1 [file ijms-25-01210-s001.zip › Mice primary data.xlsx]

## Sheet: LLC
	Anticancer and antimetastatic effects of compound 7 used as monotherapy or in combination with topotecan in the Lewis lung carcinoma model
Group	weight of an individual with a tumor, g	weight of an individual without a tumor, g	tumor weight, g	average tumor weight, g	liver weight, g	liver index, %	spleen weight, g	spleen index, %	number of metastases in the lungs	average metastases number	TGI, %
Intact control (0,2 ml saline i/p)	23.8	18.9	4.9	4,4±0,5	1.17	4.91597	0.226	0.94958		19,3±8	-
	25.5	20.6	4.9		1.07	4.19608	0.322	1.26275	23
	25.7	21.2	4.5		1.18	4.59144	0.305	1.18677	2
	22.5	18.8	3.7		1.15	5.11111	0.349	1.55111	18
	23	19.1	3.9		1.29	5.6087	0.32	1.3913	14
	24	19.8	4.2		1.3	5.41667	0.361	1.50417	30
Vehicle (15% DMSO + 10% Tween-80 in saline i/g)	23.2	20	3.2	3,6±0,7	1.103	4.75431	0.257	1.10776	12	9,8±1,8	18.2
	21.4	18.1	3.3		1.251	5.84579	0.25	1.16822	7
	24	19.4	4.6		1.22	5.08333	0.342	1.425	9
	22.4	19.1	3.3		1.15	5.13393	0.321	1.43304	11
Topotecan 1 mg/kg i/p	19.1	16.2	2.9	2,8±0,5	1.2	6.28272	0.239	1.25131	24	11,8±6,1	36.4
	22.2	19.2	3		0.99	4.45946	0.26	1.17117	9
	19.4	16	3.4		1.21	6.23711	0.235	1.21134	5
	21.2	18.5	2.7		1.16	5.4717	0.242	1.14151	9
Topotecan 1 mg/kg i/p + cmpd 7 50 mg/kg i/g	21.2	18.1	3.1	2,3±0,6	1.07	5.04717	0.241	1.13679	27	14,8±7,2	47.7
	18.9	15.7	3.2		1.19	6.2963	0.32	1.69312	20
	23.3	21.2	2.1		1.27	5.45064	0.303	1.30043	9
	24.4	22.4	2		1.08	4.42623	0.255	1.04508	19
	24.2	22.4	1.8		0.9	3.71901	0.259	1.07025	7
	21.7	20	1.7		1.01	4.65438	0.251	1.15668	7
Compound 7 50 mg/kg i/g	23.9	21	2.9	4,2±0,9	1.254	5.24686	0.278	1.16318	18	9,4±9,4	4.5
	19.4	14.9	4.5		1.024	5.27835	0.33	1.70103	4
	23	18.2	4.8		1.062	4.61739	0.3	1.30435	21
	20.1	16.4	3.7		0.9	4.47761	0.25	1.24378	0
	25.3	20	5.3		1.18	4.66403	0.274	1.083	4
Topotecan 1 mg/kg i/p + cmpd 7 50 mg/kg i/p	18.8	17.4	1.4	1,98±0,5	0.9	4.78723	0.303	1.6117	2	3,6±1,9	58.4
	22.2	21	1.2		1.07	4.81982	0.332	1.4955	1
	22.2	20	2.2		1.09	4.90991	0.29	1.30631	5
	19	16.8	2.2		0.91	4.78947	0.23	1.21053	3
	19.7	17.8	1.9		1.06	5.38071	0.3	1.52284	7
Compound 7 50 mg/kg i/p	20.5	17.1	3.4	3,9±0,7	1.045	5.09756	0.338	1.64878	10	15,5±5,5	11.4
	22.8	18.4	4.4		0.95	4.16667	0.234	1.02632	21
Tukey HSD test; variable Primary node weight
Intact control		0.532527	0.0368362	0.000240676	0.000139432	0.999946	0.353942
DMSO+Tween-80 i/g	0.532527		0.824337	0.0531947	0.00340012	0.734762	0.999954
Tpc	0.0368362	0.824337		0.634796	0.0944621	0.0856292	0.932825
Tpc + 7 i/g	0.000240676	0.0531947	0.634796		0.794057	0.000611993	0.102205
Tpc + 7 i/p	0.000139432	0.00340012	0.0944621	0.794057		0.000154356	0.00707287
7 i/g	0.999946	0.734762	0.0856292	0.000611993	0.000154356		0.553747
7 i/p	0.353942	0.999954	0.932825	0.102205	0.00707287	0.553747
Tukey HSD test; variable Metastasis number
Intact control		0.514833	0.761024	0.961849	0.0364799	0.397121	0.788496
DMSO+Tween-80 i/g	0.514833		0.999772	0.942716	0.889095	1	0.999551
Tpc	0.761024	0.999772		0.995436	0.691407	0.999222	1
Tpc + 7 i/g	0.961849	0.942716	0.995436		0.227913	0.898575	0.997146
Tpc + 7 i/p	0.0364799	0.889095	0.691407	0.227913		0.888959	0.661795
7 i/g	0.397121	1	0.999222	0.898575	0.888959		0.998592
7 i/p	0.788496	0.999551	1	0.997146	0.661795	0.998592

## Sheet: Krebs-2
		Anticancer effect of compound 7 used as monotherapy or in combination with topotecan in the Krebs-2 ascitic carcinoma model
	Group	Weight of an individual with ascites, g	Weight of an individual without ascites, g	Ascites weight, g	Average ascites weight, g	Tumor cell concentration, million/ml	Total number of tumor cells, million	Average number of tumor cells, million
	Intact control (0,2 ml saline i/p)	24.5	16.6	7.9	5,6±1,1	195	1540.5	1294,4±323,5
		19.8	17.2	2.6		184	478.4
		24.2	17.7	6.5		208	1352
		22.7	17.2	5.5		335	1842.5
		22	16.7	5.3		230	1219
		22.1	17.2	4.9		215	1053.5
		23.7	17.4	6.3		250	1575
	Vehicle (15% DMSO + 10% Tween-80 in saline i/g)	25	18.7	6.3	5,5±0,6	152	957.6	866,7±175,1
		22.7	17.5	5.2		121	629.2
		22.8	18.3	4.5		129	580.5
		25.5	19.1	6.4		201	1286.4
		22.5	16.8	5.7		170	969
		21.6	16.3	5.3		159	842.7
		21.6	16.8	4.8		167	801.6
	Vehicle (15% DMSO + 10% Tween-80 in saline i/p)	23.8	18.4	5.4	4,7±0,9	192	1036.8	719,9±254,5
		23.1	17.6	5.5		172	946
		24.4	18.7	5.7		165	940.5
		22.5	18.6	3.9		134	522.6
		22.3	17.8	4.5		120	540
		21.4	18.5	2.9		115	333.5
	Topotecan 1 mg/kg i/p	21	18.7	2.3	3±0,9	95	218.5	226,1±78
		23.5	17.9	5.6		82	459.2
		23.4	19.9	3.5		76	266
		21.2	19.2	2		91	182
		22.9	20	2.9		65	188.5
		21.4	19	2.4		50	120
		21.9	19.5	2.4		62	148.8
	Topotecan 1 mg/kg i/p + cmpd 7 50 mg/kg i/g	26.4	23.2	3.2	2,6±0,9	102	326.4	251,4±80,9
		24.1	20.4	3.7		88	325.6
		21.9	20.1	1.8		110	198
		24.5	22.6	1.9		79	150.1
		21	19.9	1.1		112	123.2
		25.4	22.7	2.7		104	280.8
		23.9	19.9	4		89	356
	Topotecan 1 mg/kg i/p + cmpd 7 50 mg/kg i/p	20.6	19.7	0.9	1,6±0,5	50	45	28,4±19,6
		20.9	18	2.9		21	60.9
		22.7	21.4	1.3		15	19.5
		21.6	20.2	1.4		10	14
		21.2	19.9	1.3		2	2.6
	Compound 7 50 mg/kg i/p	21.5	18.4	3.1	4,1±1,4	66	204.6	265,8±164,4
		22.2	19.8	2.4		44	105.6
		21.3	16.8	4.5		52	234
		22.1	16.6	5.5		30	165
		21.5	19.4	2.1		21	44.1
		23.4	18.2	5.2		102	530.4
		24.9	18.7	6.2		93	576.6
	Compound 7 50 mg/kg i/g	24.5	19.9	4.6	5±0,5	81	372.6	275,3±90
		22.7	16.5	6.2		65	403
		21	16.4	4.6		50	230
		24.5	19.4	5.1		41	209.1
		23.3	18.8	4.5		36	162
	Tukey HSD test; variable Ascitis weight
	DMSO + Tween-80 i/g		0.923556	0.00926746	1	0.0016491	0.000171944	0.458215	0.99783
	DMSO + Tween-80 i/p	0.923556		0.240633	0.858989	0.0711252	0.00259019	0.994243	0.999701
	Tpc	0.00926746	0.240633		0.0055728	0.998699	0.445299	0.645538	0.112655
	Intact control	1	0.858989	0.0055728		0.00100208	0.000151756	0.352183	0.991293
	Tpc + 7 i/g	0.0016491	0.0711252	0.998699	0.00100208		0.789224	0.28214	0.0300556
	Tpc + 7 i/p	0.000171944	0.00259019	0.445299	0.000151756	0.789224		0.0134168	0.00116542
	7 i/p	0.458215	0.994243	0.645538	0.352183	0.28214	0.0134168		0.920154
	7 i/g	0.99783	0.999701	0.112655	0.991293	0.0300556	0.00116542	0.920154
	Tukey HSD test; variable Number of cells
	DMSO + Tween-80 i/g		0.947545	0.000297602	0.0281424	0.000456308	0.000138272	0.000599546	0.00231284
	DMSO + Tween-80 i/p	0.947545		0.0102799	0.00175697	0.0175262	0.000499208	0.0235044	0.0570683
	Tpc	0.000297602	0.0102799		0.00013391	0.999999	0.83339	0.999983	0.99996
	Intact control	0.0281424	0.00175697	0.00013391		0.00013391	0.00013391	0.00013391	0.000133929
	Tpc + 7 i/g	0.000456308	0.0175262	0.999999	0.00013391		0.733252	1	1
	Tpc + 7 i/p	0.000138272	0.000499208	0.83339	0.00013391	0.733252		0.669105	0.708731
	7 i/p	0.000599546	0.0235044	0.999983	0.00013391	1	0.669105		1
	7 i/g	0.00231284	0.0570683	0.99996	0.000133929	1	0.708731	1
	Tukey HSD test; variable Tumor cell concentration in ascites
	DMSO + Tween-80 i/g		0.999788	0.00020242	0.000564175	0.00830802	0.00013391	0.000135149	0.00013858
	DMSO + Tween-80 i/p	0.999788		0.00075821	0.000309731	0.0425106	0.000133925	0.000152528	0.000185769
	Tpc	0.00020242	0.00075821		0.00013391	0.79445	0.0415711	0.963292	0.933674
	Intact control	0.000564175	0.000309731	0.00013391		0.00013391	0.00013391	0.00013391	0.00013391
	Tpc + 7 i/g	0.00830802	0.0425106	0.79445	0.00013391		0.000896156	0.195977	0.197732
	Tpc + 7 i/p	0.00013391	0.000133925	0.0415711	0.00013391	0.000896156		0.317199	0.541206
	7 i/p	0.000135149	0.000152528	0.963292	0.00013391	0.195977	0.317199		0.999999
	7 i/g	0.00013858	0.000185769	0.933674	0.00013391	0.197732	0.541206	0.999999
